# Supplementary material for: Predicting Prostatic Obstruction and Bladder Outlet Dysfunction in Men with Lower Urinary Tract Symptoms and Small-to-Moderate Prostate Volume Using Noninvasive Diagnostic Tools
Source: Biomedicines. 2025 Nov 27;13(12):2894. doi: 10.3390/biomedicines13122894 (PMC12730589; doi:10.3390/biomedicines13122894)
Supplement: Supplementary file 1 [file biomedicines-13-02894-s001.zip]

Archive with 1 entries (1 files):
- biomedicines-3905586-Supplemental materials.pdf
